# Supplementary material for: Evaluation of the Morpho-Physiological, Biochemical and Molecular Responses of Contrasting Medicago truncatula Lines under Water Deficit Stress
Source: Plants (Basel). 2021 Oct 6;10(10):2114. doi: 10.3390/plants10102114 (PMC8537959; doi:10.3390/plants10102114)
Supplement: Supplementary file 1 [file plants-10-02114-s001.zip]

Archive with 1 entries (1 files):
- plants-1320043-supplementary.pdf
